# Supplementary material for: New insights into the germline genes and CDR3 repertoire of the TCRβ chain in Chiroptera
Source: Front Immunol. 2023 Mar 27;14:1147859. doi: 10.3389/fimmu.2023.1147859 (PMC10083501; doi:10.3389/fimmu.2023.1147859)
Supplement: Supplementary file 10 [file Table_4.xlsx]

## Sheet: Sheet1
Supplementary Table 4 Cytb sequencing of three bat samples and the BLAST result.
Sample	Cytb Sequence	Per. Identity	BLAST Score	Result
J1	AGATTCAAAGGAACGCATTTCGTCGATCTACCAGCCCCCTCAAGTATTTCCTCCTGATGAAACTTCGGATCCCTCCTAGGGGTCTGCCTTGCTGTACAAATTATTACAGGCCTTTTCCTAGCTATACACTACACATCAGACACCGCCACAGCCTTCTACTCTGTAACCCATATCTGCCGAGACGTCAACTACGGCTGAGTCCTACGCTACCTCCATGCCAACGGAGCCTCCATATTCTTTATCTGCCTGTTCCTACACGTAGGACGAGGGATCTACTATGGCTCCTATACATTTTCAGAAACATGAAACATCGGAATTATCCTCCTCTTCGCCGTCATAGCCACAGCATTTATGGGCTATGTACTTCCATGAGGCCAAATATCCTTCTGAGGGGCAACA…	0.9957	850	Rhinolophus affinis
J2	TAAACGGACGCATTCGTCGATCTACCAGCCCCCTCAAGTATTTCCTCCTGATGAAACTTCGGATCCCTCCTGGGGGTCTGCCTTGCTGTACAAATTATTACAGGCCTTTTCCTAGCTATACACTACACATCAGACACCGCCACAGCCTTCTACCCCGTAACCCATATCTGCCGAGACGTTAACTACGGCTGAGTCCTACGCTACCTCCATGCCAACGGAGCCTCCATATTCTTTATCTGCCTGTTCCTACACGTAGGACGAGGGATCTACTATGGCTCCTATACATTTTCAGAAACATGAAACATCGGAATTATCCTCCTCTTCGCCGTCATAGCCACAGCATTTATGGGCTATGTACTTCCATGAGGCCAAATATCCTTCTGAGGGGCAACAGTCATC…	0.991	798	Rhinolophus affinis
J3	CTAGGTCATGACGCATTCGTCGATCTACCAGCCCCCTCAAGTATTTCCTCCTGATGAAACTTCGGATCCCTCCTAGGGGTCTGCCTTGCTGTACAAATTATTACAGGCCTTTTCCTAGCTATACACTACACATCAGACACCGCCACAGCCTTCTACTCTGTAACCCATATCTGCCGAGACGTCAACTACGGCTGAGTCCTACGCTACCTCCATGCCAACGGAGCCTCCATATTCTTTATCTGCCTGTTCCTACACGTAGGACGAGGAATCTACTATGGCTCCTATACATTTTCAGAAACATGAAACATCGGAATTATTCTCCTCTTCGCCGTCATAGCCACAGCATTTATGGGCTATGTACTTCCATGAGGCCAAATATCCTTCTGAGGGGCAACAGTC…	0.9938	874	Rhinolophus affinis
